# Supplementary material for: A genomics approach to understanding the role of auxin in apple (Malus x domestica) fruit size control
Source: BMC Plant Biol. 2012 Jan 13;12:7. doi: 10.1186/1471-2229-12-7 (PMC3398290; doi:10.1186/1471-2229-12-7)
Supplement: Additional file 4 — List of qPCR primers used to measure gene expression patterns, and relative expression used for clustering. [file 1471-2229-12-7-S4.XLSX]

## Sheet: Primers
	Forward primer		Reverse primer	specificity
MdABP1	CCACACACTGCAGCAAAGTT		ATGATTTACAACGGTTGTTCGC	yes
MdABP101	GCACACTGCAGCAAAGTTAAA		TTAAAAGCACATCCAAACGAGC	yes
MdTIR1	ATTGAGCCCAAAATTCCCGA		ACCAGAAACGGACAATCGCC	no
MdTIR101	CCAATATTCAAAGCCCGGATCT		ATTCCGCCAGGGCATTAAGG	no
MdAFB2	ATGAATTACTTTCCGGACGAGGTA		CGATTTGCACACCAACGACA	no
MdAFB102	AGGACGTGGGAAAGTATGAAACAA		CACATTCAGTCTTGGCATCTCCTT	no
MdAFB5	TTGAGGACCCATCAATCCCTTCATC		GGGATTGGACCGTCGATGAGA	no
MdAFB105	TTGGATGTCTTCGTGTTCGCTAA		CCTCTTCCTCCCCTTCATTACTCT	no
MdAFB6	TGTTTATCGGAAACTGTTACGCC		ACCAGATTGAAGTCCGCGAAC	no
MdAFB106	GCCTTTGGGTGCTGGACACA		CAATATCATGTCCATCGGGAGA	no
MdPIN1	ATTTTACCACGGCGGGCAAGG		CCTTCCCGCCATTGTTGTCCT	yes
MdPIN10	CGGCGGACAGAATAATGCAGT		GAAGATCCTTCCCGCCATTGG	yes
MdPIN2	GATTCGGAGGCAGGTATGAA		AAACGTCCCCGAATCCGCC	yes
MdPIN3	CGATGGTGGCAAAGACCTA		CTCATCATAATCTTTGTGGAGAGC	yes
MdPIN103	CTAAGGAATACAATGTTCATCCAA		GTTTGCTCGACATGATAAATAGA	yes
MdPIN4	ACAATTCAACAGCAGCAGCA		CGGTCCCACCAAAAACATGG	yes
MdPIN7	TTTGGGTTTTATCCCGCGCAGA		CGGCGGCTGCTGATTTTTGC	yes
MdPIN5	GGTCTCCCTTCCAGTGTTGA		CAATCCTTTCCCCTCTAAACATTC	yes
MdPIN105	ATGTTGGTGTCCCTTCCG		CTTTCCCCTCGATCGATC	yes
MdPIN8	ACCATAAAGTTCACCATCACC		TGTGACATTCTTGTTCTTCAAC	yes
MdPIN108	CAAGCCATGAGCGGGCTC		CTTTTTAGAACCGAATAGAAGTCAG	yes
GH3.1	CCTCCCTTACGAGCCAAACTTG		CGGCGTAGGTGGTGATTACG	yes
GH3.101	GGAGGGCGAGTCGTTTGACTCGAC		CCATTAACTCCTCGAATGTGCCAC	yes
GH3.2	GCAGGGTGGCAGACAACTCAA		CCTTGTACTGATTGATAGACGCACC	no
GH3.102	TGAGGAGCTTATGGACTATGCAATC		CCGAAACAACCCTAGAGTCAAGAAG	no
GH3.202	TCCGGGGCATTATGTGATTTAC		ACGACTCTTCCATGGCTAAACAAC	no
GH3.5	AGATCAAGATTGTCGAGACG		ACTTGGGGCACTTGGGGCTATG	yes
GH3.105	GATTGACTCGGAAAGACGGAC		TGTTGTGTCCGCAAAGCTAGTG	yes
GH3.9	TACATCTATCGCCGGTGCCG		CCCCCTTGGCTGATGAAATAG	yes
GH3.109	GAAGAAACTGGAGTACAAAGGC		ACTCGGTTTTCGAATTTCGTGTT	yes
GH3.11	TGTGGGGTTCTACAACTCAACTCCG		GGATAGTTGCAAATCTTTCTCG	no
GH3.111	ACGAGTTCGATATGGAGAAAAGCA		TTTTCTTCCAAAATCTTCTTCAGGG	no
GH3.17	CTTCTTGAGGACCTGACAACAAATG		GAAAGCCCTTCAGATATTCGGTCT	yes
GH3.117	CAACAAAGCTCCTCAGTTCAGATTC		GCTTGCGTGACAGCGTTTAGAA	yes
GH3.18	CAAAGGAGAAGTTGAAGAGAGGGTT		GCTCTAGAGGTCCGATCGAATTACT	yes
GH3.118	TTTCCTACTTTGAGTTCATACC		TGACTTGTGACAATGGGACT	no
MdARF1	CATGACCAGGTGGAAAAAGG		AAACACTGGCTCTATCTCTTGG	yes
MdARF101	GGAAAGCAACAAGAATGTAACTATA		CCAAACAACCTAAAACCTGAAGTG	yes
MdARF2	TCAAAGCGAGCAGCGATTGACCC		GAATTCTGAGACATAGTAGTG	yes
MdARF102	AATCAGAGGCCCCCAAACAATAT		TCAATACTCGAGTGACCCCACG	yes
MdARF3	TGGGAATGGAGCATCAGACTTT		CGGATTCTGAACACCTAGACCG	yes
MdARF103	ATGGCGGGTCTAATTGATCTGA		CCGACGAACCCAGAGCGTCGGAA	yes
MdARF4	AGCTGCTGCAAGCTTGATTTGGAA		CGCTGCATCAAGATCCTTTCC	no
MdARF104	TGGTAGATCAGAGAAGCAATGTTCC		AATCCTTTGCTAACCTCACCACG	yes
MdARF5	TTCAAATGGAAGAAAGACAAAAGCC		CCTAAAGCTCAAAGAGAAGGTCGA	yes
MdARF105	TTACTAACAGGGAATACCCAAT		TGGTTGCGGTTCCAGTTGCT	yes
MdARF6	CTTCTCTCTCACCTCCAACTCATCC		AACCGAGTCCTGAGGAGCGA	yes
MdARF106	GAGGGGAAGCCGTTTGAGGT		GCCGTCCAAAACACCTTCAAT	yes
MdARF7	CAGCCCATGGTTGATTGAGC		ATCTGGGTGTTGCGGGAGAC	no
MdARF107	TCGGAGTTGTTCAAAAGATGGAA		TGAGAACCCAACGCTAGATGATTTT	yes
MdARF8	TGGTGGTTTTGGTGACTATTCTGTT		CCCGGATTCTCAAAAGGTGATG	no
MdARF108	ATGACGTCATCGGAGGTTTCG		TTCCTCGCGTCGTTGTGGTC	no
MdARF9	GCAACAAATGGGAAAGGAAGG		TGTCGACCCACGTAGTCAACAGT	yes
MdARF109	GCGTTGTTGTAGCGGCAGTG		GAGATGACACTGCTTGTTGGCA	yes
MdARF10	GTGTTAGCCCATGGTTGGTTGA		GGGTTATGTTGAAGCCGCAA	no
MdARF110	TGCTCCAAAATGTGAAACGTGTT		AGCCGCAACTTCTTTCTTGGA	no
MdARF210	CAATAAAGTGATGGAAAAGAC		ACAAAACTCCGGTGTGCTTG	yes
MdARF11	ATGGCGAATCGGGAAGG		CCCCTGTGGAAAGTAGAAGACTCTC	yes
MdARF111	TTAGTGGATCTACTGGAACAC		TGTTTCCTTCGGTGATAGTTGCAG	yes
MdARF12	GAGAACCACTGGTGTGGAAGGA		GTTGTTAGCTGCCGGCAAGG	yes
MdARF112	ATGCTGTGACTTTAACGAATTCCAG		GGCGAAGACTTAGATGGATACTGCA	yes
MdARF212	AGAGGCACCTGCTTACTAATGAT		TACAACAAATTAAGCATTTTGA	yes
MdARF13	GTAGCGGGGGATGCTGTGCTTTT		GCCTACAACTGAATCAGGAAGACCA	no
MdARF113	TGTGTTCGAATCACAGAGGTTTGTA		AAGTAATTTGGGGCGTGTGGA	yes
MdARF14	CTTTCTCCTATAGCGACTCACAGCG		GGCAGCAAGAGAATTATTCCCAGTA	yes
MdARF15	GCTAAACGATCCAAGAGGTTCAGG		CACAACCAACGAATTCCTCCC	no
MdARF115	GCATGTTCGGACTGGAAGGG		CAAGGATCATCCCCGACAAGTAG	no
MdARF16	GTTTGGCATAGACAATTCGGAGAC		ATCTCCTTGCCGTTTTCATGAA	yes
MdARF116	AAACCTGATGATGTAAAGCCACCG		GAACTGGTGAGACTGTATCGCCA	no
MdARF216	AGAAACCTGATGATGTAAAGCCACC		GAACTGGTGAGACTGTATCGCCA	no
MdARF17	CAAGGGTATCATTATGGGAGATTG		ATAGATGAGGCCCCAGGATG	yes
MdARF117	TTTGCCTCATGGGATACCT		CTATTATCCCTATGGCTGAAGACT	yes
MdARF217	TGGTATATCTTTCGTCTCTC		TCATAAACATATAAGCAGATGG	yes
MdIAA1	ACTGCAACCCGACATGAACG		ATGCTTATCTTGACATAAATC	yes
MdIAA101	GGTGATTACTGTGAGAAGAAA		TCTCAACCTCTTGCACGAAA	yes
MdIAA4	ATGTCACCGGAAGTTAAGCAGCA		AATCCACGTTTCGAGCCCGA	yes
MdIAA6	CTAGCCAATATTAATGGACTG		TGATTCTCAGCCTATTGCAGGAA	yes
MdIAA106	AACTGAGCTAAGATTAGGGTTGCCT		CTTGTACTGCACTCCTCAGCCGC	yes
MdIAA7	TCAACCACCATTCATCACGATTATC		CATGGCCCTTGGTGCTGAAATA	yes
MdIAA107	ATGATCATCACAGCCTGCTCCT		GAACAACCTGCTCAATCCATCTG	yes
MdIAA8	CATATGAGGACAAGGATGGTGACTG		ACTGATTTACCATTAGGATCTTTGA	yes
MdIAA13	TGCTCCGGTTGTGGGTTGGCCTC		ACTGGTTTACCATTAGGAACTTTGT	yes
MdIAA113	ATACAGCTGTGCTCCCCAACACC		ATTTACCATTAGGATCTTTGA	yes
MdIAA14	ATGCCACTGGAGCATGATTACATAG		GCGGAGGAAGTGGAAGATGAAA	yes
MdIAA114	TGGTGCTCCGTACCTACGAAAG		CCAATGGTGAAGCAGCTAAACAT	yes
MdIAA16A	GTGGTTCTGAGTATGTGCCTAG		TGTGTCCATGGCAGAAATATCAAC	yes
MdIAA16B	GAATGGTTCTGAGTATGTGCCTAC		TTGCACTTCTCCACCGCTCTTGG	yes
MdIAA18	AGCAAATAAAAATGCAGAGGG		TAAACTTAAACATGACTTCC	yes
MdIAA118	AGGTAAATAAGAATACTGAGCC		TAAACTTAAACATGACTTCT	yes
MdIAA19	CCAAAAACCRACACAACAACGC		AGGGTCTCTAAGCTTGTGCTTACT	yes
MdIAA119	ATGCAAACACAGACACAAGCGTC		CTTGTTGCGTTGTTGTGTTGGT	yes
MdIAA20	ATGGAGAGTGGAGGTTCTGCAA		TCAGGGGTAGAAGAGTCCTCAGAAG	no
MdIAA120	TAAATGACTAACCATGTGTCGAGGG		TTGGGCGAAAGGTTAATCTAAGTG	no
MdIAA220	GGGATTGTATCTTTTGTTGGTTGAA		TGAAGATTTCGCTTGGAGAACCA	yes
MdIAA21	GCTGGGCCTCAGCCTTGGTGGC		AGGCGCCGTTAGAGACCACCATG	yes
MdIAA121	GCTGGGCCTCAGCCTTGGTGG		GCCTCCGTGAGAAACCACCGTA	yes
MdIAA22	ATGGACAGAACCCAACTGCAGC		CCTCCAGCTGAACGAATTGCT	yes
MdIAA122	ATGAAAGAATCCCCGTTAACCTG		CCACAACCAACTGCTGATAAGAGG	yes
MdIAA222	TGAAGCCTCTTTGCCGTCGATA		CAAATTGTAACGGTTGCTGGAGAT	yes
MdIAA24	AACGGAGGAGAGGTTTGTAATGG		CGCATAACCCTAGGACTGCTGGT	yes
MdIAA124	ATCAAAACGATAGGAATCATGAGCA		AGCAACAATGTTCCTCATCAAAGAC	yes
MdIAA27A	AATGACAATTAACTATATGCCGGCA		TTGGAGTGTTTCAAAATGTGAGCA	yes
MdIAA127A	TATTACCGGCTAGTTCCTGTTCCTG		CCCACAGTATCCTTGTCGTCTTTGT	yes
MdIAA27B	AGAATTCCCAAGGGTCTGCTGG		GAAGGAACGGAAGCCATTGAAT	yes
MdIAA28	ACAAAGTTGGTGTGCAATGGCA		TTGTAGTTGTAGGTGTGCTGCTGC	yes
MdIAA29	GGAACAGTGAACCGAACGAG		GTCGTTAGATTACCACCACAGTGG	yes
MdIAA129	TCTAACAACGACGGTGACGAG		CCCACCAATCCATCTCCAT	yes
MdIAA229	ATGGAGCTTCAGTTAGGTCTGGC		TCTCGACGCTGCGATTAACG	yes
MdIAA32	GGCTTATGTGAAGGTTAACATGG		CAGATCCAGATTGTCTACCAAAC	yes
MdIAA132	GGAGGCAAATTGATTCTTGG		GCCAATCTATCAGAGCGTCATAC	yes

## Sheet: qPCR data
Gene name	0 DAFB	14 DAFB	45 DAFB	90 DAFB	132 DAFB
ABP1	0.118913	0.0446269	0.0768881	0.0613851	0.123206
ABP101	0.00510818	0.00200793	0.00406952	0.00493793	0.00387478
TIR1/101	0.0597	0.0668	0.044	0.0345	0.0528
AFB2/102	0.0869	0.2883	0.2585	0.1041	0
AFB5/105	0.023	0.0103	0.0105	0.00811	0.00651
AFB6/106	0.0384	0.1821	0	0.1095	0.3479
MdPIN1	0.0064261	0.0164111	0.0128791	0.00961595	0.00841025
MdPIN10	0.0698845	0.127002	0.117044	0.124117	0.121363
MdPIN2	0.000152817	0.000116712	0.000147176	0.000125241	0.000129766
MdPIN3	0.0338818	0.035636	0.0180777	0.0109527	0.0108767
MdPIN103	0.00450589	0.0127756	0.00136298	0.000266127	0.000153619
MdPIN4	0.00355845	0.00788088	0.0111333	0.0338394	0.026968
MdPIN7	0.187159	0.0757599	0.103824	0.107645	0.0907044
MdPIN5	0	0	0	0	0
MdPIN105	0.00128931	0.00146564	0.00364217	0.0180338	0.016408
MdPIN8	2.81153	1.46013	1.28212	3.16217	1.77151
MdPIN108	0.608904	0.59577	0.352064	0.616809	0.440044
GH3.1	0.00547	0.0123	0.00181	0.00418	0.0132
GH3.101	0	0	0	0	0
GH3.2	0.00551	0.00715	0.00113	0.000649	0.00572
GH3.102	0.00114	0.000633	0.000134	5.96e-05	0.00073
GH3.202	0.000903	0.00128	0.000266	0.000122	0.00186
GH3.5	0	0	0	0	0
GH3.105	0.00451	0.00184	0.000977	0.00826	0.002
GH3.9	0.00967	0.00736	0.00362	0.000483	0.000103
GH3.109	0	0	0	0	0
GH3.11	0	0	0	0	0
GH3.111	0	0	0	0	0
GH3.17	0	0	0	0	0
GH3.117	0.00153	0.00373	0.000755	0.00107	0
GH3.18	0.0113	0.0246	0.00151	0.00305	0.00108
GH3.118	0.00529	0.00344	0.00247	0.000121	0
MdIAA1	1.7351	0.5431	0.4886	2.8664	1.5995
MdIAA101	3.2886	1.2233	0.4435	7.55	6.4452
MdIAA4	0.0094	0.0054	0.0006	0.0047	0.0004
MdIAA6	0.0182	0.0133	0.0005	0.0071	0.0006
MdIAA106	0.0051	0.0046	0.0003	0.0055	0.0003
MdIAA7	0.0158	0.0032	0.022	0.0144	0.0207
MdIAA107	0.0106	0.0097	0.014	0.0276	0.0142
MdIAA8	0.1704	0.6002	0.1328	0.1496	0.2426
MdIAA13	0.1387	0.0827	0.0517	0.049	0.0326
MdIAA14	0.0032	0.0043	0.0033	0.0055	0.0012
MdIAA114	0.0039	0.0039	0.0072	0.0069	0.0044
MdIAA16A	0.0392	0.0138	0.0008	0.031	0.0053
MdIAA18	0.0163	0.0017	0.0002	0.002	0.0004
MdIAA118	0.1095	0.028	0.0101	0.0551	0.058
MdIAA20	0.0439	0.0185	0.0126	0.0891	0.0631
MdIAA120	0.0904	0.0301	0.0225	0.1466	0.1665
MdIAA220	0.006	0.0019	0.0002	0.0057	0.0036
MdIAA21	0.0152	0.0446	0.0076	0.0272	0.0056
MdIAA121	0.0037	0.0101	0.0022	0.0109	0.0034
MdIAA122	0.0005	0	0.0003	0.0005	0.0016
MdIAA222	0.0016	0.0029	0.0001	0.0098	0.001
MdIAA24	0.003	0.0021	0.0019	0.0016	0.0007
MdIAA124	2.53551e-05	6.57785e-05	1.48893e-06	3.96277e-05	7.89696e-05
MdIAA229	0.7985	0.1244	0.0172	0.1417	0.0183
MdIAA32	0.0353	0.0077	0.001	0.0266	0.0217
MdARF1	0.0515	0.2827	0.0903	0.012	0
MdARF102	0.0623	0.0455	0.0613	0.0228	0.0065
MdARF3	0.2414	0.2341	0.1987	0.1537	0.5156
MdARF103	0.0002	0.001	0.0029	0.0136	0.0042
MdARF4	0.0072	0.0064	0.0044	0.0203	0.0017
MdARF104	0.00381	0.00234	0.00563	0.0126	0.00618
MdARF5	0.0037	0.003	0.0006	0.0058	0.0002
MdARF105	0.156	0.0379	0.0456	0.0513	0.0597
MdARF6	0.0222	0.0256	0.00721	0.0291	0.0609
MdARF106	0.00459	0.0222	0.0218	0.00447	0
MdARF7	0.0076	0.0451	0.0386	0.0218	0
MdARF107	0.0115	0	0.00387	0	0.000484
MdARF8	0.0964	0.2261	0.1237	0.1897	0
MdARF108	0.0049	0.052	0.1007	0.1306	0.0203
MdARF9	0.0149	0.00863	0.00818	0.014	0.0059
MdARF109	0.001	0	0.0009	0.0001	0
MdARF10	0.00631	0.0013	0.00279	0.00574	0.0039
MdARF110	0.00935	0.00268	0.00375	0.0127	0.00387
MdARF210	0.035	0.0293	0.0204	0.0392	0.0399
MdARF11	0.01	0.1526	0.2492	0.2346	0.1011
MdARF111	0.041	0.0883	0.0288	0.0489	0.021
MdARF12	8.67556e-07	5.94387e-06	3.26293e-05	3.08862e-05	4.52205e-06
MdARF112	0	0	0	3.62e-05	0
MdARF212	0	0	0.0003	0.0001	0
MdARF13	0.0463	0.0996	0.1417	0.252	0.000103
MdARF15	0.037	0.0725	0.0355	0.0134	0
MdARF115	0.00352	0.00791	0.00764	0.00597	0.000716
MdARF16	0.00748	0.00455	0.0106	0.0072	0.00783
MdARF116	0.0149	0.0211	0.0168	0.0112	0.0244
MdARF216	0.0399	0.0895	0.0366	0.0505	0.0674
MdARF17	0.177294	0.374704	0.233439	0.0767715	0.103125
MdARF217	0.0492	0.0713	0.0597	0.0902	0.000157
ARF117	0.0475879	0.0337472	0.0559763	0.0882432	0.0928447
ARF101	0.3412	0.305918	0.394545	0.171499	0.165072
