# Supplementary material for: A genomics approach to understanding the role of auxin in apple (Malus x domestica) fruit size control
Source: BMC Plant Biol. 2012 Jan 13;12:7. doi: 10.1186/1471-2229-12-7 (PMC3398290; doi:10.1186/1471-2229-12-7)
Supplement: Additional file 6 — Genes identified within QTL interval for fruit weight on Ch15. List of the 133 predicted gene transcripts present within the QTL interval for fruit weight on LG15. The table displays gene location and putative function based on homology to known genes in Arabidopsis thaliana (pairwise comparison of the Malus x domestica genome predicted genes against the Arabidopsis TAIR10_pep_20100802 database using BLASTP with an EXP cut-off < 1e-30). Data were retrieved from the Genome Database for Rosaceae (http://www.rosaceae.org/projects/apple_genome). [file 1471-2229-12-7-S6.XLSX]

## Sheet: LG8 2Mb interval
Query ID	Scaffold ID	Transcript Start	Transcript Stop	Transcript Length	Match ID	Organism	Description	Percent Identity	Length of Overlap	# Mismatches	# Gaps	Query Begin Index	Query End Index	Match Begin Index	Match End Index	E-value	Score
MDP0000184623	chr15	35395570	35397790	2221	AT1G21790.1	Arabidopsis thaliana	FUNCTIONS IN: molecular_function unknown; INVOLVED IN: biological_process unknown; LOCATED IN: integral to membrane; EXPRESSED IN: 23 plant structures; EXPRESSED DURING: 15 growth stages; CONTAINS InterPro DOMAIN/s: TRAM, LAG1 and CLN8 homology (InterPro:IPR006634); Has 127 Blast hits to 127 proteins in 26 species: Archae - 0; Bacteria - 0; Metazoa - 84; Fungi - 0; Plants - 41; Viruses - 0; Other…	71.57	204	54	1	151	350	81	284	9e-83	303
MDP0000126942	chr15	35397273	35399328	2056	AT1G21790.1	Arabidopsis thaliana	FUNCTIONS IN: molecular_function unknown; INVOLVED IN: biological_process unknown; LOCATED IN: integral to membrane; EXPRESSED IN: 23 plant structures; EXPRESSED DURING: 15 growth stages; CONTAINS InterPro DOMAIN/s: TRAM, LAG1 and CLN8 homology (InterPro:IPR006634); Has 127 Blast hits to 127 proteins in 26 species: Archae - 0; Bacteria - 0; Metazoa - 84; Fungi - 0; Plants - 41; Viruses - 0; Other…	54.22	332	89	4	10	337	12	284	5e-90	327
MDP0000411498	chr15	35508843	35511236	2394	AT1G44575.1	Arabidopsis thaliana	NPQ4 (NONPHOTOCHEMICAL QUENCHING); chlorophyll binding / xanthophyll binding	74.82	274	60	4	1	274	1	265	3e-79	291
MDP0000125631	chr15	35508914	35511321	2408	AT1G44575.1	Arabidopsis thaliana	NPQ4 (NONPHOTOCHEMICAL QUENCHING); chlorophyll binding / xanthophyll binding	74.24	264	60	3	2	265	5	260	4e-76	281
MDP0000347315	chr15	35519503	35521180	1678	AT4G08330.1	Arabidopsis thaliana	unknown protein	66.41	128	40	3	28	155	36	160	8e-36	145
MDP0000289445	chr15	35540379	35546524	6146	AT4G23160.1	Arabidopsis thaliana	protein kinase family protein	28.73	616	328	12	694	1250	39	602	9e-70	263
MDP0000625228	chr15	35568384	35569145	762	AT4G23160.1	Arabidopsis thaliana	protein kinase family protein	41.88	234	133	2	1	233	348	579	2e-41	166
MDP0000228868	chr15	35806653	35813119	6467	AT2G21050.1	Arabidopsis thaliana	amino acid permease, putative	87.43	342	43	0	62	403	116	457	1e-178	623
MDP0000171646	chr15	35830440	35831369	930	AT1G77700.1	Arabidopsis thaliana	pathogenesis-related thaumatin family protein	69.27	179	38	1	1	162	124	302	3e-70	261
MDP0000173160	chr15	35833458	35838764	5307	AT1G77700.1	Arabidopsis thaliana	pathogenesis-related thaumatin family protein	72.77	224	60	1	111	333	79	302	3e-98	355
MDP0000933461	chr15	35845174	35846861	1688	AT1G77700.1	Arabidopsis thaliana	pathogenesis-related thaumatin family protein	72.44	225	61	1	18	241	78	302	2e-98	355
MDP0000207761	chr15	35930236	35933578	3343	AT1G38131.1	Arabidopsis thaliana	unknown protein	70.81	483	134	2	85	560	76	558	0	692
MDP0000827249	chr15	35940608	35942327	1720	AT1G75710.1	Arabidopsis thaliana	zinc finger (C2H2 type) family protein	53.45	290	107	5	173	441	175	457	3e-84	309
MDP0000822664	chr15	35942516	35944235	1720	AT1G75710.1	Arabidopsis thaliana	zinc finger (C2H2 type) family protein	53.45	290	107	5	173	441	175	457	5e-84	308
MDP0000284338	chr15	35948356	35949084	729	AT4G08210.1	Arabidopsis thaliana	pentatricopeptide (PPR) repeat-containing protein	43.05	223	74	1	19	188	404	626	1e-45	179
MDP0000153865	chr15	35950266	35950850	585	AT4G08210.1	Arabidopsis thaliana	pentatricopeptide (PPR) repeat-containing protein	41.45	193	60	1	1	140	434	626	1e-36	148
MDP0000232988	chr15	35960349	35967491	7143	AT2G25710.2	Arabidopsis thaliana	HCS1 (HOLOCARBOXYLASE SYNTHASE); biotin-[acetyl-CoA-carboxylase] ligase/ catalytic	65.69	341	90	3	41	379	39	354	3e-125	445
MDP0000196946	chr15	35963276	35964707	1432	AT2G17900.1	Arabidopsis thaliana	SDG37; zinc ion binding	71.43	126	36	0	2	127	350	475	4e-48	186
MDP0000232989	chr15	35970599	35974639	4041	AT2G17900.1	Arabidopsis thaliana	SDG37; zinc ion binding	66.53	475	159	0	1	475	1	475	0	670
MDP0000232990	chr15	35975932	35981026	5095	AT1G77720.1	Arabidopsis thaliana	protein kinase family protein	53.73	858	308	16	1	852	1	775	0	798
MDP0000706778	chr15	36003701	36009714	6014	AT4G08180.1	Arabidopsis thaliana	ORP1C (OSBP(OXYSTEROL BINDING PROTEIN)-RELATED PROTEIN 1C); oxysterol binding / phosphoinositide binding	77.62	755	137	4	58	808	86	812	0	1104
MDP0000537889	chr15	36255172	36257230	2059	AT1G36320.1	Arabidopsis thaliana	unknown protein	56.15	244	97	4	13	249	174	414	7e-67	250
MDP0000031895	chr15	36257929	36259359	1431	AT1G22040.1	Arabidopsis thaliana	kelch repeat-containing F-box family protein	63.81	478	169	3	1	477	1	475	7e-174	607
MDP0000151078	chr15	36267617	36277469	9853	AT1G22060.1	Arabidopsis thaliana	LOCATED IN: vacuole; EXPRESSED IN: 23 plant structures; EXPRESSED DURING: 13 growth stages; BEST Arabidopsis thaliana protein match is: F-box family protein (TAIR:AT1G22000.1); Has 67094 Blast hits to 30189 proteins in 1408 species: Archae - 880; Bacteria - 6261; Metazoa - 35085; Fungi - 5326; Plants - 2622; Viruses - 293; Other Eukaryotes - 16627 (source: NCBI BLink).	44.43	1427	665	23	1	1352	1	1374	0	908
MDP0000120349	chr15	36323251	36326868	3618	AT4G19510.1	Arabidopsis thaliana	disease resistance protein (TIR-NBS-LRR class), putative	28.18	685	397	17	5	604	144	818	8e-48	189
MDP0000174766	chr15	36364958	36366883	1926	AT4G01950.1	Arabidopsis thaliana	GPAT3 (GLYCEROL-3-PHOSPHATE ACYLTRANSFERASE 3); acyltransferase	53.18	487	214	7	56	536	42	520	4e-144	508
MDP0000394263	chr15	36376222	36378264	2043	AT4G18520.1	Arabidopsis thaliana	INVOLVED IN: biological_process unknown; EXPRESSED IN: 21 plant structures; EXPRESSED DURING: 9 growth stages; CONTAINS InterPro DOMAIN/s: Pentatricopeptide repeat (InterPro:IPR002885); BEST Arabidopsis thaliana protein match is: pentatricopeptide (PPR) repeat-containing protein (TAIR:AT4G39530.1); Has 16698 Blast hits to 4567 proteins in 114 species: Archae - 0; Bacteria - 4; Metazoa - 97; Fungi…	54.77	619	264	7	64	676	1	609	0	681
MDP0000536732	chr15	36376295	36378337	2043	AT4G18520.1	Arabidopsis thaliana	INVOLVED IN: biological_process unknown; EXPRESSED IN: 21 plant structures; EXPRESSED DURING: 9 growth stages; CONTAINS InterPro DOMAIN/s: Pentatricopeptide repeat (InterPro:IPR002885); BEST Arabidopsis thaliana protein match is: pentatricopeptide (PPR) repeat-containing protein (TAIR:AT4G39530.1); Has 16698 Blast hits to 4567 proteins in 114 species: Archae - 0; Bacteria - 4; Metazoa - 97; Fungi…	59.63	535	210	3	143	676	80	609	0	680
MDP0000447222	chr15	36376692	36377567	876	AT1G06520.1	Arabidopsis thaliana	GPAT1 (GLYCEROL-3-PHOSPHATE ACYLTRANSFERASE 1); 1-acylglycerol-3-phosphate O-acyltransferase/ acyltransferase	57.89	285	110	4	4	285	305	582	5e-97	350
MDP0000302168	chr15	36379067	36390085	11019	AT4G08540.1	Arabidopsis thaliana	unknown protein	69.96	476	128	7	505	971	4	473	2e-178	623
MDP0000242354	chr15	36381648	36386618	4971	AT4G08540.1	Arabidopsis thaliana	unknown protein	64.44	135	48	0	221	355	4	138	3e-40	162
MDP0000276171	chr15	36384922	36392581	7660	AT4G08550.1	Arabidopsis thaliana	electron carrier/ protein disulfide oxidoreductase	59.41	473	116	4	374	824	218	636	7e-161	565
MDP0000263640	chr15	36402030	36403591	1562	AT1G54870.1	Arabidopsis thaliana	binding / catalytic/ oxidoreductase	72.44	283	78	0	12	294	53	335	2e-125	445
MDP0000407079	chr15	36404088	36406484	2397	AT4G23160.1	Arabidopsis thaliana	protein kinase family protein	41.08	555	316	6	232	777	26	578	9e-111	398
MDP0000277999	chr15	36408113	36420573	12461	AT1G77920.1	Arabidopsis thaliana	bZIP family transcription factor	59.2	375	130	5	358	719	4	368	2e-122	436
MDP0000572784	chr15	36454233	36456029	1797	AT1G22070.1	Arabidopsis thaliana	TGA3; DNA binding / calmodulin binding / protein binding / transcription factor	68.72	195	59	1	1	193	172	366	3e-73	271
MDP0000217124	chr15	36463498	36465556	2059	AT1G77930.2	Arabidopsis thaliana	DNAJ heat shock N-terminal domain-containing protein	71	200	57	1	1	199	1	200	4e-81	298
MDP0000217125	chr15	36466025	36469467	3443	AT1G12350.1	Arabidopsis thaliana	ATCOAB (4-phospho-panto-thenoylcysteine synthetase); catalytic/ phosphopantothenate--cysteine ligase	58.37	245	73	1	67	311	98	313	6e-68	254
MDP0000222474	chr15	36466551	36468612	2062	AT1G77930.2	Arabidopsis thaliana	DNAJ heat shock N-terminal domain-containing protein	70.5	200	58	1	1	199	1	200	2e-80	295
MDP0000523159	chr15	36467883	36468820	938	AT1G22030.1	Arabidopsis thaliana	unknown protein	61.28	266	95	4	1	261	1	263	7e-82	300
MDP0000313380	chr15	36469081	36472030	2950	AT1G12350.1	Arabidopsis thaliana	ATCOAB (4-phospho-panto-thenoylcysteine synthetase); catalytic/ phosphopantothenate--cysteine ligase	62.81	199	68	1	74	266	116	314	3e-58	221
MDP0000127560	chr15	36476092	36481201	5110	AT1G36370.1	Arabidopsis thaliana	SHM7 (serine hydroxymethyltransferase 7); catalytic/ glycine hydroxymethyltransferase/ pyridoxal phosphate binding	76.67	540	114	3	166	694	54	592	0	829
MDP0000124116	chr15	36476418	36480498	4081	AT4G23160.1	Arabidopsis thaliana	protein kinase family protein	35.16	401	192	7	340	682	114	504	5e-63	239
MDP0000257978	chr15	36476616	36480918	4303	AT4G23160.1	Arabidopsis thaliana	protein kinase family protein	31.56	358	172	8	118	412	114	461	3e-36	150
MDP0000260354	chr15	36487501	36493791	6291	AT1G19720.1	Arabidopsis thaliana	pentatricopeptide (PPR) repeat-containing protein	32.18	609	398	4	169	775	112	707	1e-88	325
MDP0000236779	chr15	36487853	36494156	6304	AT1G19720.1	Arabidopsis thaliana	pentatricopeptide (PPR) repeat-containing protein	32.18	609	398	4	169	775	112	707	1e-88	325
MDP0000241892	chr15	36488544	36489326	783	AT3G23330.1	Arabidopsis thaliana	pentatricopeptide (PPR) repeat-containing protein	30.56	252	162	2	7	258	204	442	2e-35	145
MDP0000273491	chr15	36496506	36503140	6635	AT1G77850.1	Arabidopsis thaliana	ARF17 (AUXIN RESPONSE FACTOR 17); transcription factor	42.99	214	117	4	6	216	343	554	1e-40	164
MDP0000232116	chr15	36502038	36504807	2770	AT1G77850.1	Arabidopsis thaliana	ARF17 (AUXIN RESPONSE FACTOR 17); transcription factor	48.74	554	261	11	7	550	14	554	8e-139	491
MDP0000865421	chr15	36512304	36513635	1332	AT1G77840.1	Arabidopsis thaliana	eukaryotic translation initiation factor 5, putative / eIF-5, putative	65	440	139	6	1	436	1	429	5e-144	508
MDP0000318546	chr15	36531321	36537121	5801	AT1G36980.1	Arabidopsis thaliana	unknown protein	90	80	8	0	101	180	46	125	2e-36	149
MDP0000343963	chr15	36534703	36535997	1295	AT1G36980.1	Arabidopsis thaliana	unknown protein	85.19	135	20	0	1	135	1	135	3e-52	199
MDP0000015509	chr15	36564375	36567772	3398	AT1G77810.2	Arabidopsis thaliana	galactosyltransferase family protein	72.54	397	92	6	2	396	2	383	2e-170	595
MDP0000240682	chr15	36566414	36572225	5812	AT1G77810.2	Arabidopsis thaliana	galactosyltransferase family protein	73.51	385	85	6	1	383	1	370	8e-167	583
MDP0000903928	chr15	36581314	36582632	1319	AT3G19770.1	Arabidopsis thaliana	VPS9A; Rho guanyl-nucleotide exchange factor	57.58	297	109	4	3	287	138	429	8e-90	327
MDP0000242236	chr15	36586159	36591518	5360	AT5G09740.1	Arabidopsis thaliana	HAM2 (histone acetyltransferase of the MYST family 2); H3/H4 histone acetyltransferase/ histone acetyltransferase/ nucleic acid binding / zinc ion binding	85.81	437	45	3	26	454	18	445	0	740
MDP0000127989	chr15	36589418	36591740	2323	AT5G09740.1	Arabidopsis thaliana	HAM2 (histone acetyltransferase of the MYST family 2); H3/H4 histone acetyltransferase/ histone acetyltransferase/ nucleic acid binding / zinc ion binding	81.31	214	32	2	26	231	18	231	6e-91	330
MDP0000127993	chr15	36592583	36602604	10022	AT1G77800.1	Arabidopsis thaliana	PHD finger family protein	45.8	703	263	11	894	1579	758	1359	2e-137	488
MDP0000906753	chr15	36594332	36596259	1928	AT1G77800.1	Arabidopsis thaliana	PHD finger family protein	49.6	373	155	7	26	398	731	1070	1e-76	283
MDP0000200184	chr15	36615171	36618685	3515	AT1G36990.1	Arabidopsis thaliana	unknown protein	46.67	600	269	17	1	585	1	564	2e-85	313
MDP0000291234	chr15	36615957	36616983	1027	AT1G36990.1	Arabidopsis thaliana	unknown protein	53.98	289	126	5	1	285	1	286	3e-44	175
MDP0000235220	chr15	36634045	36636616	2572	AT4G08500.1	Arabidopsis thaliana	MEKK1 (MAP KINASE KINASE KINASE 1); DNA binding / MAP kinase kinase kinase/ kinase/ kinase binding / protein binding	39.64	386	152	12	11	324	26	402	1e-39	160
MDP0000946376	chr15	36638635	36641053	2419	AT4G08500.1	Arabidopsis thaliana	MEKK1 (MAP KINASE KINASE KINASE 1); DNA binding / MAP kinase kinase kinase/ kinase/ kinase binding / protein binding	54.31	197	60	4	5	174	399	592	2e-51	197
MDP0000234957	chr15	36639138	36644524	5387	AT4G12020.3	Arabidopsis thaliana	WRKY19; transcription factor	38.86	350	137	12	144	426	1527	1866	1e-43	174
MDP0000670232	chr15	36670142	36676167	6026	AT1G22050.1	Arabidopsis thaliana	MUB6 (MEMBRANE-ANCHORED UBIQUITIN-FOLD PROTEIN 6 PRECURSOR)	73.68	95	25	0	1	95	1	95	6e-37	149
MDP0000585462	chr15	36679980	36686155	6176	AT1G37130.1	Arabidopsis thaliana	NIA2 (NITRATE REDUCTASE 2); nitrate reductase (NADH)/ nitrate reductase	72.9	930	210	12	1	902	1	916	0	1387
MDP0000280001	chr15	36683856	36688643	4788	AT1G77760.1	Arabidopsis thaliana	NIA1 (NITRATE REDUCTASE 1); nitrate reductase	75.76	854	186	6	55	903	80	917	0	1390
MDP0000125167	chr15	36694218	36696230	2013	AT1G05680.1	Arabidopsis thaliana	UDP-glucoronosyl/UDP-glucosyl transferase family protein	50.78	447	215	2	12	453	6	452	1e-130	463
MDP0000176618	chr15	36723701	36725483	1783	AT1G37140.1	Arabidopsis thaliana	MCT1 (mei2 C-Terminal RRM only like 1); RNA binding	49.66	149	63	3	137	284	84	221	5e-33	138
MDP0000123421	chr15	36724016	36725797	1782	AT1G37140.1	Arabidopsis thaliana	MCT1 (mei2 C-Terminal RRM only like 1); RNA binding	49.66	149	63	3	137	284	84	221	5e-33	138
MDP0000167570	chr15	36773567	36778072	4506	AT4G00335.2	Arabidopsis thaliana	RHB1A; protein binding / zinc ion binding	52.91	172	80	1	124	295	17	187	2e-42	169
MDP0000227917	chr15	36776652	36778147	1496	AT4G00335.2	Arabidopsis thaliana	RHB1A; protein binding / zinc ion binding	54.26	188	85	1	1	188	1	187	4e-49	191
MDP0000221702	chr15	36777972	36781550	3579	AT1G21980.1	Arabidopsis thaliana	ATPIP5K1 (PHOSPHATIDYLINOSITOL-4-PHOSPHATE 5-KINASE 1); 1-phosphatidylinositol-4-phosphate 5-kinase/ actin filament binding / actin monomer binding / phosphatidylinositol phosphate kinase	74.55	727	138	8	76	801	71	751	0	1077
MDP0000272005	chr15	36791258	36795849	4592	AT4G00350.1	Arabidopsis thaliana	MATE efflux family protein	71.73	513	142	2	50	559	18	530	0	763
MDP0000470728	chr15	36802532	36809363	6832	AT2G46040.1	Arabidopsis thaliana	ARID/BRIGHT DNA-binding domain-containing protein / ELM2 domain-containing protein	43.47	329	153	8	330	656	227	524	9e-61	231
MDP0000832900	chr15	36810935	36812773	1839	AT1G63800.1	Arabidopsis thaliana	UBC5 (ubiquitin-conjugating enzyme 5); ubiquitin-protein ligase	90.6	149	14	0	1	149	1	149	2e-79	291
MDP0000013737	chr15	36815445	36825941	10497	AT2G46020.2	Arabidopsis thaliana	transcription regulatory protein SNF2, putative	65.85	2114	628	28	165	2257	153	2193	0	2480
MDP0000325786	chr15	36837457	36840699	3243	AT3G61440.1	Arabidopsis thaliana	CYSC1 (CYSTEINE SYNTHASE C1); L-3-cyanoalanine synthase/ cysteine synthase	74.33	374	90	1	1	374	1	368	4e-160	561
MDP0000922840	chr15	36855986	36857647	1662	AT2G46000.1	Arabidopsis thaliana	unknown protein	55.68	185	81	1	30	214	25	208	5e-48	187
MDP0000296213	chr15	36857964	36860807	2844	AT2G45990.2	Arabidopsis thaliana	unknown protein	60.18	226	49	1	116	300	43	268	2e-66	249
MDP0000276796	chr15	36863838	36868368	4531	AT4G29910.1	Arabidopsis thaliana	ORC5 (ORIGIN RECOGNITION COMPLEX PROTEIN 5); protein binding	51.35	259	90	5	322	544	275	533	7e-52	202
MDP0000276798	chr15	36884522	36886099	1578	AT2G45970.1	Arabidopsis thaliana	CYP86A8; fatty acid (omega-1)-hydroxylase/ oxygen binding	79.08	521	107	1	1	519	1	521	0	877
MDP0000173837	chr15	36887273	36891911	4639	AT4G00370.1	Arabidopsis thaliana	ANTR2; inorganic phosphate transmembrane transporter/ organic anion transmembrane transporter	77.98	495	97	4	118	608	55	541	0	789
MDP0000284265	chr15	36948676	36952187	3512	AT4G27750.1	Arabidopsis thaliana	ISI1 (IMPAIRED SUCROSE INDUCTION 1); binding	70.39	304	84	2	1	298	1	304	4e-123	439
MDP0000183798	chr15	36963207	36971081	7875	AT4G00400.1	Arabidopsis thaliana	GPAT8 (glycerol-3-phosphate acyltransferase 8); acyltransferase/ glycerol-3-phosphate O-acyltransferase	79.19	495	99	2	1	494	1	492	0	711
MDP0000909034	chr15	36974556	36975564	1009	AT1G26750.1	Arabidopsis thaliana	unknown protein	56.91	188	80	1	1	187	1	188	2e-43	171
MDP0000736385	chr15	36978608	36982099	3492	AT1G01620.1	Arabidopsis thaliana	PIP1C (PLASMA MEMBRANE INTRINSIC PROTEIN 1C); water channel	93.59	78	3	1	159	236	211	286	3e-38	155
MDP0000138204	chr15	37029465	37035475	6011	AT1G01650.1	Arabidopsis thaliana	aspartic-type endopeptidase/ peptidase	66.88	480	110	3	23	453	26	505	5e-174	607
MDP0000456267	chr15	37035149	37035903	755	AT2G45910.1	Arabidopsis thaliana	protein kinase family protein / U-box domain-containing protein	77.01	187	43	0	1	187	647	833	1e-83	305
MDP0000185190	chr15	37040118	37046463	6346	AT2G45910.1	Arabidopsis thaliana	protein kinase family protein / U-box domain-containing protein	54.36	929	326	10	1	927	1	833	0	882
MDP0000128274	chr15	37070034	37074359	4326	AT1G01690.1	Arabidopsis thaliana	unknown protein	47.88	259	128	4	1	256	1	255	3e-45	179
MDP0000169101	chr15	37077206	37077778	573	AT1G53310.3	Arabidopsis thaliana	ATPPC1 (PHOSPHOENOLPYRUVATE CARBOXYLASE 1); catalytic/ phosphoenolpyruvate carboxylase	89.42	104	11	0	1	104	594	697	1e-43	172
MDP0000126049	chr15	37093031	37097505	4475	AT4G00440.3	Arabidopsis thaliana	unknown protein	33.66	927	468	29	1	915	1	792	6e-88	322
MDP0000134252	chr15	37106075	37108763	2689	AT1G01700.1	Arabidopsis thaliana	ROPGEF2; Rho guanyl-nucleotide exchange factor/ protein binding	67.42	485	145	6	1	472	1	485	0	644
MDP0000134253	chr15	37110367	37121264	10898	AT4G00450.1	Arabidopsis thaliana	CRP (CRYPTIC PRECOCIOUS)	54.32	2349	903	44	1	2275	1	2253	0	2199
MDP0000160799	chr15	37119728	37121069	1342	AT3G13730.1	Arabidopsis thaliana	CYP90D1; oxidoreductase, acting on paired donors, with incorporation or reduction of molecular oxygen, NADH or NADPH as one donor, and incorporation of one atom of oxygen / oxygen binding	66.67	111	37	0	69	179	63	173	4e-38	154
MDP0000470920	chr15	37120618	37121802	1185	AT4G23160.1	Arabidopsis thaliana	protein kinase family protein	39.07	389	230	4	8	390	113	500	2e-74	276
MDP0000262518	chr15	37132360	37138323	5964	AT4G00467.1	Arabidopsis thaliana	FUNCTIONS IN: molecular_function unknown; INVOLVED IN: biological_process unknown; LOCATED IN: cellular_component unknown; CONTAINS InterPro DOMAIN/s: C2 membrane targeting protein (InterPro:IPR018029), C2 calcium/lipid-binding region, CaLB (InterPro:IPR008973), C2 calcium-dependent membrane targeting (InterPro:IPR000008); BEST Arabidopsis thaliana protein match is: C2 domain-containing protein (…	64.44	135	48	0	71	205	1	135	1e-52	203
MDP0000204265	chr15	37133336	37134658	1323	AT5G11900.1	Arabidopsis thaliana	eukaryotic translation initiation factor SUI1 family protein	75.56	180	38	1	1	174	1	180	1e-70	261
MDP0000437894	chr15	37139173	37141421	2249	AT5G11900.1	Arabidopsis thaliana	eukaryotic translation initiation factor SUI1 family protein	75.25	198	43	1	1	192	1	198	2e-78	287
MDP0000211549	chr15	37143833	37148608	4776	AT3G47590.1	Arabidopsis thaliana	esterase/lipase/thioesterase family protein	67.2	250	80	1	13	262	58	305	4e-99	358
MDP0000213431	chr15	37144019	37146364	2346	AT4G29740.2	Arabidopsis thaliana	CKX4 (CYTOKININ OXIDASE 4); amine oxidase/ cytokinin dehydrogenase	51.74	518	227	6	14	511	10	524	2e-143	506
MDP0000309179	chr15	37144212	37148163	3952	AT5G41315.1	Arabidopsis thaliana	GL3 (GLABROUS 3); protein binding / transcription factor	38.27	716	331	17	2	691	4	634	3e-112	403
MDP0000199892	chr15	37147811	37150105	2295	AT4G29740.2	Arabidopsis thaliana	CKX4 (CYTOKININ OXIDASE 4); amine oxidase/ cytokinin dehydrogenase	51.74	259	121	2	7	261	254	512	9e-73	270
MDP0000213432	chr15	37148505	37150049	1545	AT3G22320.1	Arabidopsis thaliana	NRPB5; DNA binding / DNA-directed RNA polymerase	71.37	227	43	1	2	228	1	205	1e-91	332
MDP0000216878	chr15	37148576	37149846	1271	AT4G23340.1	Arabidopsis thaliana	oxidoreductase, 2OG-Fe(II) oxygenase family protein	56.66	323	114	8	1	304	1	316	1e-92	336
MDP0000211550	chr15	37148986	37155018	6033	AT4G29740.2	Arabidopsis thaliana	CKX4 (CYTOKININ OXIDASE 4); amine oxidase/ cytokinin dehydrogenase	51.72	493	221	5	21	499	23	512	1e-137	487
MDP0000861584	chr15	37150486	37151102	617	AT3G47590.1	Arabidopsis thaliana	esterase/lipase/thioesterase family protein	64.86	111	33	2	1	109	202	308	1e-38	154
MDP0000199893	chr15	37152829	37153598	770	AT3G22320.1	Arabidopsis thaliana	NRPB5; DNA binding / DNA-directed RNA polymerase	71.09	128	37	0	2	129	1	128	2e-51	197
MDP0000214157	chr15	37157567	37158584	1018	AT5G66910.1	Arabidopsis thaliana	disease resistance protein (CC-NBS-LRR class), putative	42.75	262	127	3	6	265	478	718	1e-50	196
MDP0000154281	chr15	37172638	37179189	6552	AT4G23160.1	Arabidopsis thaliana	protein kinase family protein	42.13	216	121	2	446	657	60	275	3e-42	171
MDP0000412373	chr15	37182086	37182619	534	AT5G10530.1	Arabidopsis thaliana	lectin protein kinase, putative	65.82	158	51	2	1	155	466	623	5e-56	213
MDP0000397284	chr15	37205040	37209169	4130	AT4G00490.1	Arabidopsis thaliana	BAM2 (BETA-AMYLASE 2); beta-amylase	78.26	460	93	1	92	551	74	526	0	744
MDP0000221644	chr15	37205040	37206447	1408	AT4G00490.1	Arabidopsis thaliana	BAM2 (BETA-AMYLASE 2); beta-amylase	50.98	153	69	2	37	188	23	170	6e-36	147
MDP0000455634	chr15	37213691	37215769	2079	AT5G10530.1	Arabidopsis thaliana	lectin protein kinase, putative	48.03	635	294	14	16	638	15	625	3e-136	483
MDP0000272790	chr15	37216360	37218471	2112	AT5G10530.1	Arabidopsis thaliana	lectin protein kinase, putative	47.91	599	269	14	64	649	57	625	1e-129	461
MDP0000278541	chr15	37219479	37219796	318	AT5G38250.1	Arabidopsis thaliana	serine/threonine protein kinase, putative	59.22	103	42	0	1	103	364	466	5e-34	139
MDP0000412859	chr15	37219558	37220175	618	AT4G18250.1	Arabidopsis thaliana	receptor serine/threonine kinase, putative	51.92	208	95	3	1	204	517	723	7e-62	233
MDP0000412860	chr15	37222000	37223919	1920	AT4G23160.1	Arabidopsis thaliana	protein kinase family protein	32.93	495	302	12	88	578	85	553	4e-65	246
MDP0000232760	chr15	37235084	37241089	6006	AT2G45880.1	Arabidopsis thaliana	BAM7 (BETA-AMYLASE 7); beta-amylase/ catalytic/ cation binding	67.88	632	194	4	72	700	57	682	0	860
MDP0000173998	chr15	37238039	37238836	798	AT5G10530.1	Arabidopsis thaliana	lectin protein kinase, putative	64.49	214	73	2	1	211	412	625	5e-78	287
MDP0000271319	chr15	37238700	37239404	705	AT1G05510.1	Arabidopsis thaliana	Protein is tyrosine-phosphorylated and its phosphorylation state is modulated in response to ABA in Arabidopsis thaliana seeds.	67.11	228	75	0	7	234	14	241	4e-95	343
MDP0000500882	chr15	37242951	37243742	792	AT1G66920.2	Arabidopsis thaliana		47.11	242	125	2	1	241	355	594	1e-66	249
MDP0000223799	chr15	37254000	37258489	4490	AT2G45880.1	Arabidopsis thaliana	BAM7 (BETA-AMYLASE 7); beta-amylase/ catalytic/ cation binding	68.35	632	191	4	72	700	57	682	0	869
MDP0000146645	chr15	37256080	37256840	761	AT2G45880.1	Arabidopsis thaliana	BAM7 (BETA-AMYLASE 7); beta-amylase/ catalytic/ cation binding	92.68	82	6	0	72	153	57	138	1e-39	158
MDP0000270104	chr15	37272478	37276269	3792	AT3G58760.1	Arabidopsis thaliana	ankyrin protein kinase, putative	42.96	398	213	7	48	435	52	445	4e-84	308
MDP0000163771	chr15	37273277	37276235	2959	AT3G58760.1	Arabidopsis thaliana	ankyrin protein kinase, putative	39.45	398	206	8	15	381	52	445	2e-71	266
MDP0000270105	chr15	37277258	37282352	5095	AT3G61320.1	Arabidopsis thaliana	unknown protein	58.12	351	90	3	210	503	59	409	2e-89	326
MDP0000341866	chr15	37285213	37287570	2358	AT3G61320.1	Arabidopsis thaliana	unknown protein	74.7	328	82	1	81	407	57	384	3e-119	425
MDP0000218748	chr15	37298875	37301387	2513	AT3G05360.1	Arabidopsis thaliana	AtRLP30 (Receptor Like Protein 30); kinase/ protein binding	30.59	693	376	20	56	659	37	713	1e-41	168
MDP0000438056	chr15	37307041	37308939	1899	AT2G43250.1	Arabidopsis thaliana	unknown protein	59.69	635	239	5	1	630	2	624	0	659
MDP0000131485	chr15	37318932	37321861	2930	AT2G45850.2	Arabidopsis thaliana	DNA-binding family protein	60.49	162	61	2	152	310	162	323	2e-43	172
MDP0000598703	chr15	37321086	37324100	3015	AT2G45850.2	Arabidopsis thaliana	DNA-binding family protein	57.28	206	83	3	135	337	145	348	8e-53	204
